# Supplementary material for: A systematic review and meta-analysis comparing complications following total hip arthroplasty for systemic lupus erythematosus versus for non-systemic lupus erythematosus
Source: J Orthop Surg Res. 2022 Apr 12;17:235. doi: 10.1186/s13018-022-03075-8 (PMC9004174; doi:10.1186/s13018-022-03075-8)
Supplement: Supplementary file 1 — Additional file 1. Search strategy of Pubmed. [file 13018_2022_3075_MOESM1_ESM.csv]

Search number	Query	Sort By	Filters	Search Details	Results	Time
8	(("Lupus Erythematosus, Systemic"[Mesh]) OR (((((Systemic Lupus Erythematosus[Title/Abstract]) OR (Lupus Erythematosus Disseminatus[Title/Abstract])) OR (Libman-Sacks Disease[Title/Abstract])) OR (Disease, Libman-Sacks[Title/Abstract])) OR (Libman Sacks Disease[Title/Abstract]))) AND (("Arthroplasty, Replacement, Hip"[Mesh]) OR (((((((((((((((((((Arthroplasties, Replacement, Hip[Title/Abstract]) …		from 2000/1/1 - 2021/12/29	(("lupus erythematosus, systemic"[MeSH Terms] OR ("systemic lupus erythematosus"[Title/Abstract] OR "lupus erythematosus disseminatus"[Title/Abstract] OR "libman sacks disease"[Title/Abstract] OR "disease libman sacks"[Title/Abstract] OR "libman sacks disease"[Title/Abstract])) AND ("arthroplasty, replacement, hip"[MeSH Terms] OR ((("Arthroplasty"[MeSH Terms] OR "Arthroplasty"[All Fields] OR "Art…	74	09:28:35
7	(("Lupus Erythematosus, Systemic"[Mesh]) OR (((((Systemic Lupus Erythematosus[Title/Abstract]) OR (Lupus Erythematosus Disseminatus[Title/Abstract])) OR (Libman-Sacks Disease[Title/Abstract])) OR (Disease, Libman-Sacks[Title/Abstract])) OR (Libman Sacks Disease[Title/Abstract]))) AND (("Arthroplasty, Replacement, Hip"[Mesh]) OR (((((((((((((((((((Arthroplasties, Replacement, Hip[Title/Abstract]) …			("lupus erythematosus, systemic"[MeSH Terms] OR ("systemic lupus erythematosus"[Title/Abstract] OR "lupus erythematosus disseminatus"[Title/Abstract] OR "libman sacks disease"[Title/Abstract] OR "disease libman sacks"[Title/Abstract] OR "libman sacks disease"[Title/Abstract])) AND ("arthroplasty, replacement, hip"[MeSH Terms] OR ((("Arthroplasty"[MeSH Terms] OR "Arthroplasty"[All Fields] OR "Arth…	95	09:27:33
6	("Arthroplasty, Replacement, Hip"[Mesh]) OR (((((((((((((((((((Arthroplasties, Replacement, Hip[Title/Abstract]) OR (Arthroplasty, Hip Replacement[Title/Abstract])) OR (Hip Prosthesis Implantation[Title/Abstract])) OR (Hip Prosthesis Implantations[Title/Abstract])) OR (Implantation, Hip Prosthesis[Title/Abstract])) OR (Prosthesis Implantation, Hip[Title/Abstract])) OR (Hip Replacement Arthroplast…			"arthroplasty, replacement, hip"[MeSH Terms] OR ((("Arthroplasty"[MeSH Terms] OR "Arthroplasty"[All Fields] OR "Arthroplasties"[All Fields]) AND "replacement hip"[Title/Abstract]) OR "arthroplasty hip replacement"[Title/Abstract] OR "hip prosthesis implantation"[Title/Abstract] OR "hip prosthesis implantations"[Title/Abstract] OR (("embryo implantation"[MeSH Terms] OR ("embryo"[All Fields] AND "I…	44,034	09:26:48
5	((((((((((((((((((Arthroplasties, Replacement, Hip[Title/Abstract]) OR (Arthroplasty, Hip Replacement[Title/Abstract])) OR (Hip Prosthesis Implantation[Title/Abstract])) OR (Hip Prosthesis Implantations[Title/Abstract])) OR (Implantation, Hip Prosthesis[Title/Abstract])) OR (Prosthesis Implantation, Hip[Title/Abstract])) OR (Hip Replacement Arthroplasty[Title/Abstract])) OR (Replacement Arthropla…			(("Arthroplasty"[MeSH Terms] OR "Arthroplasty"[All Fields] OR "Arthroplasties"[All Fields]) AND "replacement hip"[Title/Abstract]) OR "arthroplasty hip replacement"[Title/Abstract] OR "hip prosthesis implantation"[Title/Abstract] OR "hip prosthesis implantations"[Title/Abstract] OR (("embryo implantation"[MeSH Terms] OR ("embryo"[All Fields] AND "Implantation"[All Fields]) OR "embryo implantation…	31,444	09:26:19
4	"Arthroplasty, Replacement, Hip"[Mesh]	Most Recent		"arthroplasty, replacement, hip"[MeSH Terms]	31,197	09:20:05
3	("Lupus Erythematosus, Systemic"[Mesh]) OR (((((Systemic Lupus Erythematosus[Title/Abstract]) OR (Lupus Erythematosus Disseminatus[Title/Abstract])) OR (Libman-Sacks Disease[Title/Abstract])) OR (Disease, Libman-Sacks[Title/Abstract])) OR (Libman Sacks Disease[Title/Abstract]))			"lupus erythematosus, systemic"[MeSH Terms] OR "systemic lupus erythematosus"[Title/Abstract] OR "lupus erythematosus disseminatus"[Title/Abstract] OR "libman sacks disease"[Title/Abstract] OR "disease libman sacks"[Title/Abstract] OR "libman sacks disease"[Title/Abstract]	77,532	09:18:28
2	((((Systemic Lupus Erythematosus[Title/Abstract]) OR (Lupus Erythematosus Disseminatus[Title/Abstract])) OR (Libman-Sacks Disease[Title/Abstract])) OR (Disease, Libman-Sacks[Title/Abstract])) OR (Libman Sacks Disease[Title/Abstract])			"systemic lupus erythematosus"[Title/Abstract] OR "lupus erythematosus disseminatus"[Title/Abstract] OR "libman sacks disease"[Title/Abstract] OR "disease libman sacks"[Title/Abstract] OR "libman sacks disease"[Title/Abstract]	54,868	09:15:04
1	"Lupus Erythematosus, Systemic"[Mesh]	Most Recent		"lupus erythematosus, systemic"[MeSH Terms]	63,299	09:13:19
